# Supplementary material for: Antennal Transcriptome Analysis of Olfactory Genes and Characterization of Odorant Binding Proteins in Odontothrips loti (Thysanoptera: Thripidae)
Source: Int J Mol Sci. 2023 Mar 9;24(6):5284. doi: 10.3390/ijms24065284 (PMC10048907; doi:10.3390/ijms24065284)
Supplement: Supplementary file 1 [file ijms-24-05284-s001.zip]

Archive with 1 entries (1 files):
- ijms-2154638-supplementary.pdf
